# Supplementary material for: Typing of Candida spp. from Colonized COVID-19 Patients Reveal Virulent Genetic Backgrounds and Clonal Dispersion
Source: Pathogens. 2023 Sep 29;12(10):1206. doi: 10.3390/pathogens12101206 (PMC10610241; doi:10.3390/pathogens12101206)
Supplement: Supplementary file 1 [file pathogens-12-01206-s001.zip]

Archive with 1 entries (1 files):
- pathogens-2568561-supplementary.pdf
